# Supplementary material for: A National Study of the Rate of Benign Pathology After Partial Nephrectomy for T1 Renal Cell Carcinoma: Should We Be Satisfied?
Source: Cancers (Basel). 2024 Oct 17;16(20):3518. doi: 10.3390/cancers16203518 (PMC11506599; doi:10.3390/cancers16203518)
Supplement: Supplementary file 1 [file cancers-16-03518-s001.zip]

Archive with 1 entries (1 files):
- cancers-3213652-supplementary.pdf
